# Supplementary material for: Psychological Impact of the COVID-19 Pandemic on Dentists in Latin America’s Epicenter: São Paulo, Brazil
Source: Int J Environ Res Public Health. 2022 Nov 15;19(22):15028. doi: 10.3390/ijerph192215028 (PMC9691075; doi:10.3390/ijerph192215028)
Supplement: Supplementary file 1 [file ijerph-19-15028-s001.zip]

Archive with 1 entries (1 files):
- ijerph-1813223-supplementary.pdf
